# Supplementary material for: A smart millimeter-wave base station for 6G application based on programmable metasurface
Source: Natl Sci Rev. 2025 Jan 16;12(4):nwaf017. doi: 10.1093/nsr/nwaf017 (PMC11892553; doi:10.1093/nsr/nwaf017)
Supplement: nwaf017_Supplemental_Files [file nwaf017_supplemental_files.zip]

Archive with 3 entries (3 files):
- Proof_Supplementary_materials.pdf
- Support_Video1_Single-stream_wireless_communication.mp4
- Support_Video2_Four-stream_wireless_communication.mp4
